# Supplementary material for: A novel phosphorylation site involved in dissociating RAF kinase from the scaffolding protein 14-3-3 and disrupting RAF dimerization
Source: J Biol Chem. 2023 Aug 23;299(10):105188. doi: 10.1016/j.jbc.2023.105188 (PMC10520314; doi:10.1016/j.jbc.2023.105188)
Supplement: Supplementary table 1 [file mmc3.xlsx]

## Sheet: G cytosolic BRAF
Accession	Description	Score	Coverage	# Proteins	# Unique Peptides	# Peptides	# PSMs	Area	# AAs	MW [kDa]	calc. pI
P15056	Serine/threonine-protein kinase B-raf OS=Homo sapiens GN=BRAF PE=1 SV=4 - [BRAF_HUMAN]	10747.5	61.88	1	60	66	647	3.05064e+10	766	84.3836	7.53271
	A2	Sequence	# PSMs	# Proteins	# Protein Groups	Protein Group Accessions	Modifications	ΔCn	phosphoRS Site Probabilities	Area	q-Value	PEP	IonScore	Exp Value	Charge	MH+ [Da]	ΔM [ppm]	RT [min]	# Missed Cleavages
	High	AGFQTEDFSLYAcASPK	6	1	1	P15056	C13(Propionamide)	0		1.7886e+08	0	4.80419e-16	101.04	1.66067e-09	2	1905.87	0.836167	48.4784	0
	High	AGFQTEDFSLYACASPK	2	1	1	P15056		0		2.50087e+07	0	4.804e-16	98.37	3.36211e-09	2	1834.83	-2.32236	49.6523	0
	High	SSSAPNVHINTIEPVNIDDLIR	11	1	1	P15056		0		6955923508	0	4.804e-16	91.26	8.34209e-09	2	2404.24	-1.78936	53.4703	0
	High	MLNVTAPTPQQLQAFKNEVGVLR	5	1	1	P15056		0		4.45098e+09	0	4.804e-16	88.24	5.62382e-09	2	2554.37	-5.44017	54.3002	1
	High	mLNVTAPTPQQLQAFK	5	1	1	P15056	M1(Oxidation)	0		7.90624e+08	0	4.804e-16	86.94	1.63865e-08	2	1802.95	1.51881	46.9686	0
	High	DQIIFMVGR	9	2	2	P10398;P15056		0		3.14411e+09	0	1.429e-13	78.34	1.62676e-07	1	1078.57	-1.83881	47.2054	0
	High	QTAQGmDYLHAK	12	2	2	P10398;P15056	M6(Oxidation)	0		2.27498e+09	0	8.369e-14	77.62	2.84555e-07	2	1378.64	-1.51317	27.953	0
	High	IGSGSFGTVYK	31	1	1	P15056		0		34721855768	0	8.999e-08	76.82	1.90292e-07	2	1115.57	1.18252	66.0388	0
	High	SNNIFLHEDLTVK	24	1	1	P15056		0		436043026	0	4.804e-16	76.5	2.7984e-07	2	1529.79	-4.43277	42.9367	0
	High	RDSSDDWEIPDGQITVGQR	8	1	1	P15056		0		1.2351e+09	0	4.775e-11	76.08	6.32539e-07	2	2174	-3.67709	44.3076	1
	High	LTQEHIEALLDK	4	1	1	P15056		0		1.94645e+09	0	4.804e-16	75.3	2.05109e-07	2	1409.76	-1.77149	41.7806	0
	High	QTAQGMDYLHAK	14	2	2	P10398;P15056		0		7.14743e+09	0	4.804e-16	74.08	7.05468e-07	2	1362.65	-0.156398	34.1533	0
	High	DSSDDWEIPDGQITVGQR	7	1	1	P15056		0		9.95804e+08	0	4.804e-16	72.95	1.14073e-06	2	2017.9	-3.5759	45.7861	0
	High	FGGEHNPPSIYLEAYEEYTSK	2	1	1	P15056		0		8.75044e+07	0	4.804e-16	72.48	1.49708e-06	3	2431.11	-0.548393	52.055	0
	High	IGSGSFGtVYKGK	9	1	1	P15056	T8(Phospho)	0	S(3): 0.0; S(5): 0.0; T(8): 100.0; Y(10): 0.0	35489924	0	3.299e-12	71.73	1.15486e-06	3	1380.65	-0.739447	35.667	1
	High	DQIIFmVGR	3	2	2	P10398;P15056	M6(Oxidation)	0		1.17294e+09	0	5.332e-06	68.71	1.76308e-06	2	1094.56	-1.58374	42.344	0
	High	IGDFGLATVK	4	2	2	P10398;P15056		0		3367414625	0	7.046e-12	68.24	9.22306e-07	2	1020.57	-1.4804	42.2323	0
	High	MLNVTAPTPQQLQAFK	8	1	1	P15056		0		3.31309e+09	0	4.804e-16	65.03	2.41819e-06	2	1786.95	-2.67947	48.2473	0
	High	KSSSSSEDR	4	1	1	P15056		0		0	0	9.975e-07	64.72	5.54838e-06	2	982.445	1.13843	5.38008	1
	High	DQGFRGDGGSTTGLSATPPASLPGSLTNVK	30	1	1	P15056		0		4.45579e+09	0	4.804e-16	64.66	5.35198e-06	3	2888.44	-0.770942	49.7698	1
	High	DERPLFPQILASIELLAR	6	1	1	P15056		0		2.57737e+07	0	4.804e-16	64.54	7.03121e-07	3	2081.17	-2.29335	67.19	0
	High	IGDFGLATVKSR	2	1	1	P15056		0		1.40126e+07	0	4.804e-16	63.04	3.74927e-06	3	1263.7	-0.845403	39.7634	1
	High	FEmIKLIDIAR	2	1	1	P15056	M3(Oxidation)	0		4.28916e+07	0	9.197e-16	59.51	5.14941e-06	3	1364.76	0.424132	49.1155	1
	High	IGSGSFGTVYKGK	6	1	1	P15056		0		4.27758e+08	0	4.804e-16	58.9	1.33978e-05	3	1300.69	-0.603443	34.3863	1
	High	FGGEHNPPSIYLEAYEEYTSKLDALQQR	15	1	1	P15056		0		58783928	0	4.804e-16	55.88	5.47439e-05	4	3255.56	-0.35418	62.7956	1
	High	cGVTVRDSLK	3	1	1	P15056	C1(Propionamide)	0		4.47405e+07	0	2.088e-13	55.59	3.58875e-05	2	1148.61	-0.721973	30.2628	1
	High	mLNVTAPTPQQLQAFKNEVGVLR	5	1	1	P15056	M1(Oxidation)	0		1329470666	0	4.804e-16	54.43	1.58655e-05	3	2570.38	1.38714	53.5295	1
	High	GYLSPDLSK	7	2	2	P10398;P15056		0		15260561516	0	7.356e-06	54.01	5.24293e-05	1	979.505	-4.42397	35.9736	0
	High	FEMIKLIDIAR	2	1	1	P15056		0		5.76666e+07	0	2.743e-10	53.99	1.85547e-05	3	1348.76	-0.987818	54.1383	1
	High	RDsSDDWEIPDGQITVGQR	9	1	1	P15056	S3(Phospho)	0	S(3): 100.0; S(4): 0.0; T(15): 0.0	923868761	0	4.804e-16	53.87	0.000112601	3	2253.98	-1.01712	44.8303	1
	High	GKWHGDVAVK	24	1	1	P15056		0		7.42314e+09	0	1.22e-08	52.18	5.17566e-05	2	1096.59	0.917946	26.1669	1
	High	SSsSSEDRNR	14	1	1	P15056	S3(Phospho)	0	S(1): 0.3; S(2): 0.3; S(3): 99.3; S(4): 0.0; S(5): 0.0	1.90899e+07	0	4.018e-06	51.72	4.84543e-05	2	1204.46	-0.920712	7.60064	1
	High	IGSGsFGTVYK	2	1	1	P15056	S5(Phospho)	0	S(3): 0.0; S(5): 99.7; T(8): 0.3; Y(10): 0.0	1.07289e+07	0	3.918e-14	51.55	9.20292e-05	2	1195.54	-2.18267	38.6066	0
	High	NEVGVLR	3	1	1	P15056		0		1504634139	0	1.922e-05	50.89	8.75807e-05	2	786.447	0.639533	28.5244	0
	High	GDGGSTTGLSAtPPASLPGSLTNVK	10	1	1	P15056	T12(Phospho)	0	S(5): 33.3; T(6): 33.3; T(7): 0.2; S(10): 0.0; T(12): 33.3; S(16): 0.0; S(20): 0.0; T(22): 0.0	582944902	0	4.804e-16	49.83	0.000230862	2	2365.12	-4.7174	44.5455	0
	High	DRSSSAPNVHINTIEPVNIDDLIR	7	1	1	P15056		0		1.4426e+09	0	4.804e-16	49.75	9.7981e-05	3	2675.38	2.12157	53.0309	1
	High	ALQKSPGPQR	2	1	1	P15056		0		2.16402e+07	0	5.975e-15	48.73	6.29648e-05	3	1081.61	0.150745	17.6719	1
	High	LMAECLK	1	1	1	P15056		0		4.33332e+07	0	0.0001173	48.13	0.000118438	2	807.411	1.24127	35.0897	0
	High	WHGDVAVK	8	2	2	P10398;P15056		0		3.18394e+09	0	6.354e-08	47.1	0.000221307	2	911.474	0.953908	28.6693	0
	High	DQGFRGDGGSTTGLSAtPPASLPGSLTNVK	26	1	1	P15056	T17(Phospho)	0	S(10): 0.0; T(11): 0.0; T(12): 0.0; S(15): 0.0; T(17): 100.0; S(21): 0.0; S(25): 0.0; T(27): 0.0	1.42737e+09	0	4.804e-16	46.95	0.000454132	3	2968.39	-5.05512	44.7508	1
	High	LLFQGFR	6	1	1	P15056		0		3.61397e+09	0	0.002771	46.17	0.000187198	2	880.504	0.165421	47.9458	0
	High	LIDIARQTAQGMDYLHAK	6	1	1	P15056		0		6.69485e+07	0	4.804e-16	46.1	0.000265109	3	2044.07	1.36179	47.5344	1
	High	LDALQQR	9	1	1	P15056		0		3.97979e+09	0	0.0001733	46.06	0.000246503	2	843.469	1.20409	28.368	0
	High	SSSSSEDRNR	22	1	1	P15056		0		45721570	0	0.004497	46.01	0.000288203	2	1124.49	-0.0978133	6.6028	1
	High	SASEPSLNR	5	1	1	P15056		0		3168076656	0	1.513e-05	45.97	0.000340191	2	960.474	-0.387941	23.3875	0
	High	LMAECLKK	2	1	1	P15056		0		1.55117e+07	0	8.626e-09	45.63	0.000268056	2	935.507	1.92022	30.393	1
	High	WSGSHQFEQLSGSILWmAPEVIR	9	1	1	P15056	M17(Oxidation)	0		357095856	0	4.804e-16	44.88	0.000588408	3	2674.31	1.26552	57.7506	0
	High	SPQKPIVR	4	1	1	P15056		0		4.13201e+09	0	2.971e-06	44.02	8.71812e-05	2	924.562	-0.289696	18.1225	0
	High	GYLSPDLSKVR	3	1	1	P15056		0		390358548	0	1.299e-09	43.92	0.000283856	2	1234.68	-1.62937	38.712	1
	High	SNNIFLHEDLTVKIGDFGLATVK	8	1	1	P15056		0		7.45845e+06	0	4.804e-16	43.9	0.000238317	4	2531.35	-0.693587	62.2218	1
	High	SAsEPSLNR	10	1	1	P15056	S3(Phospho)	0	S(1): 0.0; S(3): 100.0; S(6): 0.0	1.03446e+10	0	6.15e-06	42.63	0.000578503	2	1040.44	-0.848963	26.1704	0
	High	LmAECLK	2	1	1	P15056	M2(Oxidation)	0		2.85534e+07	0	0.00708	41.75	0.000741862	2	823.405	-0.390421	29.5387	0
	High	LMAEcLK	2	1	1	P15056	C5(Propionamide)	0		2.31865e+07	0	0.001055	41.26	0.00105118	2	878.448	0.649265	32.9354	0
	High	DQIIFMVGRGYLSPDLSK	2	2	2	P10398;P15056		0		1.44185e+07	0	4.804e-16	39.63	0.00104537	3	2039.06	0.849501	53.3913	1
	High	SNPKsPQKPIVR	16	1	1	P15056	S5(Phospho)	0	S(1): 0.0; S(5): 100.0	2.68934e+10	0	1.521e-08	39.49	0.00119208	2	1430.75	-0.0628044	22.659	1
	High	VFLPNKQR	4	1	1	P15056		0		2.19946e+08	0	3.232e-07	39.27	0.000508708	2	1001.59	-0.44994	28.0217	1
	High	IHRSAsEPSLNR	6	1	1	P15056	S6(Phospho)	0	S(4): 0.0; S(6): 100.0; S(9): 0.0	1.39712e+09	0	0.0007805	38.93	0.00233487	2	1446.68	-2.43883	24.0436	1
	High	GDGGSTTGLSATPPASLPGSLTNVK	4	1	1	P15056		0		1.84069e+09	0	5.199e-11	38.85	0.00183095	2	2285.15	-4.87267	45.0326	0
	High	DLKSNNIFLHEDLTVK	6	1	1	P15056		0		2.34571e+08	0	7.084e-15	37.59	0.0015415	4	1886.01	2.24969	46.3607	1
	High	GYLsPDLSKVR	2	1	1	P15056	S4(Phospho)	0	Y(2): 0.0; S(4): 100.0; S(8): 0.0	8.71434e+06	0	1.693e-10	37.48	0.00274226	3	1314.64	-1.02362	40.4797	1
	High	QMIKLTQEHIEALLDK	3	1	1	P15056		0		2.60024e+07	0	4.804e-16	36.68	0.00100948	3	1910.05	3.61551	51.6877	1
	High	KLLFQGFR	3	1	1	P15056		0		8.60729e+08	0	4.056e-06	36.44	0.000794453	2	1008.6	-1.97291	43.6902	1
	High	WSGSHQFEQLSGSILWMAPEVIR	8	1	1	P15056		0		629818499	0	2.824e-11	36.03	0.00390404	3	2658.32	0.623075	62.4143	0
	High	FFEHHPIPQEEASLAETALTSGSSPSAPASDSIGPQILTSPSPSK	3	1	1	P15056		0		9.87336e+08	0	1.648e-12	35.35	0.00374889	3	4603.24	-0.87891	53.2308	0
	High	SRWsGSHQFEQLSGSILWMAPEVIR	9	1	1	P15056	S4(Phospho)	0	S(1): 49.8; S(4): 49.8; S(6): 0.3; S(13): 0.0; S(15): 0.0	5.03697e+06	0	2.905e-08	34.79	0.00758379	3	2981.41	0.557666	61.3517	1
	High	DRSSsAPNVHINTIEPVNIDDLIR	17	1	1	P15056	S5(Phospho)	0	S(3): 0.5; S(4): 0.5; S(5): 98.9; T(13): 0.0	1.10689e+09	0	4.804e-16	33.56	0.00773174	3	2755.35	1.87466	52.6986	1
	High	sPQKPIVR	1	1	1	P15056	S1(Phospho)	0	S(1): 100.0	3.09692e+08	0	0.007231	33.41	0.00636171	2	1004.53	0.37942	21.0077	0
	High	SNPKSPQKPIVR	2	1	1	P15056		0		5.17286e+07	0	2.06e-06	29.67	0.00231974	3	1350.79	2.53824	21.0431	1
	High	SSSAPNVHINTIEPVNIDDLIRDQGFR	3	1	1	P15056		0		4.13856e+09	0	4.804e-16	29.34	0.0125726	4	3007.53	1.1414	51.2683	1
	High	SRWSGSHQFEQLSGSILWmAPEVIR	6	1	1	P15056	M19(Oxidation)	0		7.30252e+07	0	0.001166	28.87	0.0195874	4	2917.45	2.02304	59.1744	1
	High	ALQKsPGPQR	12	1	1	P15056	S5(Phospho)	0	S(5): 100.0	4.1862e+09	0	6.61e-07	28.64	0.0209263	2	1161.58	-1.12843	17.4439	1
	High	SSsAPNVHINTIEPVNIDDLIR	16	1	1	P15056	S3(Phospho)	0	S(1): 0.5; S(2): 0.5; S(3): 99.1; T(11): 0.0	1.40592e+09	0	4.804e-16	28.5	0.0267676	3	2484.21	-0.59144	53.5099	0
	High	DQGFRGDGGsTTGLSAtPPASLPGSLTNVK	12	1	1	P15056	S10(Phospho); T17(Phospho)	0	S(10): 49.8; T(11): 49.8; T(12): 0.5; S(15): 0.0; T(17): 100.0; S(21): 0.0; S(25): 0.0; T(27): 0.0	1.5566e+07	0	0.002025	22.42	0.15666	3	3048.35	-6.35146	45.8769	1
	High	sSSAPNVHINTIEPVNIDDLIRDQGFR	3	1	1	P15056	S1(Phospho)	0	S(1): 33.3; S(2): 33.3; S(3): 33.3; T(11): 0.0	7.98924e+07	0	6.151e-11	18.43	0.338776	3	3087.48	-3.33899	54.5488	1
	High	GDGGSTTGLSATPPASLPGSLTNVKALQK	1	1	1	P15056		0		1.43282e+07	0	4.804e-16	16.58	0.160444	3	2725.43	-3.22468	46.6719	1
	High	WSGSHQFEQLSGSILWMAPEVIRmQDK	2	1	1	P15056	M24(Oxidation)	0		0	0	0.0006548	15.23	0.611829	4	3176.52	-1.97206	65.8705	1
	High	KALmMR	5	1	1	P15056	M4(Oxidation)	0		3.84694e+07	0.001	0.02755	41.85	0.000620474	2	765.412	0.666729	18.8132	1
	High	NEVGVLRK	2	1	1	P15056		0		1.04633e+09	0.001	0.02299	29.49	0.00702878	2	914.544	2.01897	24.0812	1
	High	KSsSSSEDR	6	1	1	P15056	S3(Phospho)	0	S(2): 49.7; S(3): 49.7; S(4): 0.2; S(5): 0.2; S(6): 0.2	462640	0.002	0.02755	28.6	0.0133897	2	1062.41	-0.921636	8.92727	1
	High	SIPIPQPFRPADEDHRNQFGQR	4	1	1	P15056		0		1.87273e+09	0.002	0.02755	23.12	0.0814173	3	2605.29	-5.73443	42.0452	1
	High	SIPIPQPFRPADEDHR	4	1	1	P15056		0		762985558	0.004	0.02755	37.55	0.00242593	2	1874.94	-5.47321	41.9487	0
	High	mKTLGR	5	1	1	P15056	M1(Oxidation)	0		3.33229e+08	0.004	0.02755	34.48	0.00267338	2	721.402	-0.580941	15.5957	1
	High	SIIHRDLK	3	1	1	P15056		0		1.35226e+08	0.004	0.02755	25.68	0.0067599	2	981.584	0.435948	24.4448	1
	High	KALMMR	2	1	1	P15056		0		3.54683e+08	0.005	0.02762	41.75	0.000624902	2	749.416	-0.240383	24.1169	1
	High	cGVTVR	8	1	1	P15056	C1(Propionamide)	0		5.21058e+08	0.005	0.05563	30.74	0.0133669	2	705.372	0.444156	22.1696	0
	High	FFEHHPIPQEEASLAETALTSGSSPsAPASDSIGPQILTSPSPSK	8	1	1	P15056	S26(Phospho)	0	S(13): 0.0; T(17): 1.8; T(20): 1.8; S(21): 1.8; S(23): 1.8; S(24): 1.8; S(26): 87.1; S(30): 1.8; S(32): 1.8; T(39): 0.0; S(40): 0.0; S(42): 0.0; S(44): 0.0	92950986	0.005	0.03507	18.84	0.20964	6	4683.24	5.23503	51.5137	0
	High	sNPKsPQKPIVR	1	1	1	P15056	S1(Phospho); S5(Phospho)	0	S(1): 100.0; S(5): 100.0	1.97754e+06	0.007	0.07874	18.94	0.213165	3	1510.72	0.745016	23.1892	1
	Medium	TVVPAR	1	1	1	P15056		0		2.42297e+08	0.014	0.1367	39.74	0.000589241	1	642.392	-1.80478	19.6717	0
	Medium	sPGPQR	3	1	1	P15056	S1(Phospho)	0	S(1): 100.0	1.3173e+08	0.014	0.1381	28.14	0.0137348	2	721.303	0.15779	13.2031	0
	Medium	IQDGEK	2	1	1	P15056		0		6.86699e+07	0.017	0.1538	37.13	0.00141359	1	689.346	-0.774683	10.3102	0
	Medium	MKTLGR	1	1	1	P15056		0		1.55425e+08	0.017	0.151	34.56	0.00292204	2	705.408	0.0710332	18.0883	1
	Medium	LIDIAR	2	1	1	P15056		0		0	0.02	0.1538	43.89	0.000330739	2	700.434	-1.3257	35.687	0
	Medium	SLPKIHR	1	1	1	P15056		0		1.5112e+07	0.025	0.1538	29.08	0.00210111	2	850.523	-2.69975	26.134	1
	Medium	VFLPNK	5	1	1	P15056		0		2.9904e+10	0.029	0.1548	35.61	0.00339365	2	717.43	0.862766	36.2399	0
	Medium	DSLKK	1	1	1	P15056		0		0	0.029	0.1538	31.02	0.00751145	1	590.35	-0.932545	5.15796	1
	Medium	LmAEcLK	1	1	1	P15056	M2(Oxidation); C5(Propionamide)	0		7.40977e+07	0.029	0.1538	29.56	0.0122282	2	894.445	2.8426	28.2754	0
	Medium	NQFGQR	1	1	1	P15056		0		3.93142e+09	0.048	0.3085	24.72	0.0330542	2	749.369	0.329509	18.0853	0
	A2	Sequence	# PSMs	# Proteins	# Protein Groups	Protein Group Accessions	Modifications	ΔCn	phosphoRS Site Probabilities	Area	q-Value	PEP	IonScore	Exp Value	Charge	MH+ [Da]	ΔM [ppm]	RT [min]	# Missed Cleavages
	High	QLAVAEGKPPEAPK	1	1	1	P56192		0		5.23275e+06	0	0.0001846	29.51	0.00688454	3	1434.8	0.00618065	32.5569	0
	High	AAETVLK	1	1	1	P56192		0		810030	0.005	0.02755	31.81	0.00847038	2	731.429	-1.2861	23.1461	0

## Sheet: G membrane recruit BRAF
Accession	Description	Score	Coverage	# Proteins	# Unique Peptides	# Peptides	# PSMs	Area	# AAs	MW [kDa]	calc. pI
P15056	Serine/threonine-protein kinase B-raf OS=Homo sapiens GN=BRAF PE=1 SV=4 - [BRAF_HUMAN]	3884.83	44.13	1	46	46	271	4.55652e+09	766	84.3836	7.53271
	A2	Sequence	# PSMs	# Proteins	# Protein Groups	Protein Group Accessions	Modifications	ΔCn	phosphoRS Site Probabilities	Area	q-Value	PEP	IonScore	Exp Value	Charge	MH+ [Da]	ΔM [ppm]	RT [min]	# Missed Cleavages
	High	IGDFGLATVK	6	1	1	P15056		0		1.38235e+09	0	1.939e-06	81.92	5.01296e-08	2	1020.57	2.40691	43.3128	0
	High	IGSGSFGTVYK	7	1	1	P15056		0		4.86913e+09	0	5.873e-07	74.28	3.50855e-07	2	1115.57	-0.130565	37.5784	0
	High	mLNVTAPTPQQLQAFK	4	1	1	P15056	M1(Oxidation)	0		1.87843e+08	0	1.132e-08	70.45	9.33126e-07	2	1802.94	-3.76227	46.6285	0
	High	GKWHGDVAVK	10	1	1	P15056		0		1126070802	0	4.04e-06	65.1	2.6422e-06	2	1096.59	0.806628	26.8467	1
	High	IGSGsFGTVYK	4	1	1	P15056	S5(Phospho)	0	S(3): 0.0; S(5): 100.0; T(8): 0.0; Y(10): 0.0	3.26088e+07	0	1.751e-05	64.28	4.75894e-06	2	1195.54	2.10573	38.9651	0
	High	DQIIFMVGR	6	1	1	P15056		0		4.76395e+08	0	1.269e-05	64	4.85691e-06	2	1078.57	1.94018	48.4465	0
	High	QTAQGMDYLHAK	6	1	1	P15056		0		1.44895e+09	0	4.029e-05	62.13	1.12366e-05	2	1362.65	-0.962648	34.192	0
	High	QTAQGmDYLHAK	6	1	1	P15056	M6(Oxidation)	0		6.64721e+08	0	1.785e-06	59.79	1.7265e-05	2	1378.64	-1.51317	28.1749	0
	High	FEmIKLIDIAR	2	1	1	P15056	M3(Oxidation)	0		8.9061e+06	0	7.072e-09	59.67	4.96315e-06	3	1364.76	0.625382	49.9138	1
	High	FEMIKLIDIAR	4	1	1	P15056		0		4.70235e+06	0	9.339e-08	59.46	4.86932e-06	3	1348.77	0.234004	57.9078	1
	High	GDGGSTTGLSATPPASLPGSLTNVK	4	1	1	P15056		0		1.97154e+08	0	1.42e-07	59.23	1.5283e-05	2	2285.16	-2.20172	44.8101	0
	High	MLNVTAPTPQQLQAFK	4	1	1	P15056		0		3.20699e+08	0	3.12e-07	58.9	9.53305e-06	2	1786.95	-1.03998	49.4446	0
	High	DSSDDWEIPDGQITVGQR	4	1	1	P15056		0		2.54662e+07	0	2.395e-07	57.89	3.60059e-05	2	2017.91	-1.03516	46.4927	0
	High	LDALQQR	7	1	1	P15056		0		9.36265e+08	0	0.001566	57.62	1.72117e-05	2	843.469	1.20409	27.563	0
	High	GYLSPDLSK	3	1	1	P15056		0		3.13901e+09	0	0.000184	56.02	2.67537e-05	1	979.509	-0.934482	36.6561	0
	High	DQGFRGDGGSTTGLSATPPASLPGSLTNVK	3	1	1	P15056		0		1.83936e+08	0	4.517e-11	55.65	4.19296e-05	3	2888.42	-4.76469	45.6305	1
	High	LTQEHIEALLDK	6	1	1	P15056		0		4.24533e+08	0	5.427e-09	53.69	3.0357e-05	2	1409.76	-0.472646	43.4385	0
	High	SASEPSLNR	6	1	1	P15056		0		6.5968e+08	0	9.034e-05	52.61	7.15501e-05	2	960.475	0.628809	25.6655	0
	High	KLLFQGFR	4	1	1	P15056		0		2.60924e+08	0	0.001995	51.15	2.91597e-05	2	1008.6	1.11334	46.9082	1
	High	SIPIPQPFRPADEDHR	6	1	1	P15056		0		1.98634e+09	0	6.135e-05	49.78	0.000135703	2	1874.95	-0.460028	44.7092	0
	High	RDsSDDWEIPDGQITVGQR	10	1	1	P15056	S3(Phospho)	0	S(3): 100.0; S(4): 0.0; T(15): 0.0	9.95168e+07	0	8.013e-08	49.32	0.000300561	3	2253.97	-4.10413	45.3395	1
	High	SSSSSEDRNR	13	1	1	P15056		0		2.38596e+07	0	0.0001228	48.39	0.000178199	3	1124.49	0.541564	9.11806	1
	High	SSSAPNVHINTIEPVNIDDLIR	6	1	1	P15056		0		2.23467e+08	0	6.867e-11	47.53	0.000176604	3	2404.24	-1.16029	56.6792	0
	High	RDSSDDWEIPDGQITVGQR	2	1	1	P15056		0		5.30512e+07	0	1.956e-11	47.49	0.000467874	3	2174.01	0.696419	44.9592	1
	High	LLFQGFR	8	1	1	P15056		0		1.16244e+09	0	0.004905	40.99	0.000493619	2	880.501	-3.09255	47.9888	0
	High	SPQKPIVR	2	1	1	P15056		0		3.75562e+08	0	0.000329	38.11	0.000339956	2	924.563	0.502486	19.9927	0
	High	DQGFRGDGGSTTGLSAtPPASLPGSLTNVK	11	1	1	P15056	T17(Phospho)	0	S(10): 0.0; T(11): 0.0; T(12): 0.0; S(15): 0.0; T(17): 100.0; S(21): 0.0; S(25): 0.0; T(27): 0.0	2.65931e+07	0	1.129e-08	38.07	0.00369614	3	2968.4	-1.97086	45.374	1
	High	RDERPLFPQILASIELLAR	1	1	1	P15056		0		0	0	0.001373	37.81	0.000231808	4	2237.27	-2.54174	63.638	1
	High	DRSSSAPNVHINTIEPVNIDDLIR	8	1	1	P15056		0		3.95621e+07	0	1.226e-05	37.06	0.0020958	3	2675.36	-3.69593	56.2439	1
	High	ALQKsPGPQR	7	1	1	P15056	S5(Phospho)	0	S(5): 100.0	5.40461e+08	0	3.077e-05	36.69	0.00331077	2	1161.58	0.0275638	18.3775	1
	High	GDGGSTtGLSATPPASLPGSLTNVK	3	1	1	P15056	T7(Phospho)	0	S(5): 49.4; T(6): 0.4; T(7): 49.4; S(10): 0.4; T(12): 0.4; S(16): 0.0; S(20): 0.0; T(22): 0.0	3.66418e+07	0	2.374e-05	36.64	0.00476895	3	2365.12	-3.76824	44.8519	0
	High	SSsAPNVHINTIEPVNIDDLIR	7	1	1	P15056	S3(Phospho)	0	S(1): 0.6; S(2): 0.6; S(3): 98.9; T(11): 0.0	6.00135e+06	0	2.005e-06	35.96	0.00520969	3	2484.21	-1.91818	54.3088	0
	High	WHGDVAVK	4	1	1	P15056		0		4.04818e+08	0	0.0002225	32.96	0.00472946	2	911.475	2.2262	28.1645	0
	High	NEVGVLRK	4	1	1	P15056		0		1.72499e+08	0	0.00316	32.94	0.003176	2	914.543	0.817679	25.4094	1
	High	SNPKsPQKPIVR	14	1	1	P15056	S5(Phospho)	0	S(1): 0.0; S(5): 100.0	4.30259e+09	0	0.0001916	31.63	0.00721422	2	1430.75	-0.915995	22.3675	1
	High	DRsSSAPNVHINTIEPVNIDDLIR	6	1	1	P15056	S3(Phospho)	0	S(3): 33.3; S(4): 33.3; S(5): 33.3; T(13): 0.0	3.98292e+06	0	2.484e-05	27.43	0.0374085	3	2755.33	-3.50819	54.5906	1
	High	SSSAPNVHINTIEPVNIDDLIRDQGFR	2	1	1	P15056		0		6.38551e+06	0	0.001475	21.49	0.103598	4	3007.51	-5.35275	60.2259	1
	High	GYLSPDLSKVR	1	1	1	P15056		0		12071274	0	6.513e-06	21.27	0.0541175	3	1234.68	2.51219	40.0403	1
	High	MLNVTAPTPQQLQAFKNEVGVLR	3	1	1	P15056		0		1.95584e+07	0	1.69e-05	20.82	0.02815	3	2554.38	-1.07275	58.3325	1
	High	SIPIPQPFRPADEDHRNQFGQR	4	1	1	P15056		0		5.56545e+07	0	0.001053	19.71	0.177998	3	2605.29	-5.24245	46.3741	1
	High	SASEPsLNR	5	1	1	P15056	S6(Phospho)	0	S(1): 0.0; S(3): 0.0; S(6): 100.0	1.19399e+09	0	0.00635	18.22	0.1597	2	1040.44	-0.496986	24.2496	0
	High	mLNVTAPTPQQLQAFKNEVGVLR	6	1	1	P15056	M1(Oxidation)	0		5.19581e+07	0	1.068e-06	18.09	0.068305	3	2570.37	-0.749959	55.8021	1
	High	sNPKsPQKPIVR	1	1	1	P15056	S1(Phospho); S5(Phospho)	0	S(1): 100.0; S(5): 100.0	0	0	0.006911	17.47	0.301717	3	1510.72	0.502608	23.8329	1
	High	DLKSNNIFLHEDLTVK	1	1	1	P15056		0		0	0	1.541e-05	14.24	0.380471	3	1886	-1.75609	48.325	1
	High	SIIHRDLK	2	1	1	P15056		0		5.79586e+06	0.001	0.009509	33.83	0.001035	2	981.585	0.684669	26.7322	1
	High	NEVGVLR	5	1	1	P15056		0		3.46671e+08	0.002	0.01679	28.97	0.0136273	2	786.447	-0.446989	29.2459	0
	High	DQIIFmVGR	2	1	1	P15056	M6(Oxidation)	0		4.78175e+08	0.002	0.03014	28.78	0.0184746	2	1094.57	2.31959	43.3149	0
	High	SNNIFLHEDLTVK	1	1	1	P15056		0		3.57537e+07	0.002	0.01697	16.67	0.260487	3	1529.79	-1.24973	45	0
	High	MKTLGR	2	1	1	P15056		0		5.07616e+06	0.003	0.03292	25.24	0.0249854	2	705.408	0.676705	20.0293	1
	High	mKTLGR	2	1	1	P15056	M1(Oxidation)	0		6.60184e+07	0.004	0.0418	24.3	0.0274936	2	721.402	-0.157909	14.7893	1
	High	cGVTVR	2	1	1	P15056	C1(Propionamide)	0		3.5746e+07	0.006	0.07171	29.7	0.0168764	2	705.372	0.357627	21.6121	0
	High	SAsEPsLNR	2	1	1	P15056	S3(Phospho); S6(Phospho)	0	S(1): 0.0; S(3): 100.0; S(6): 100.0	1.18818e+07	0.008	0.09611	23.51	0.0231741	2	1120.41	-1.24418	23.7304	0
	High	NQFGQR	4	1	1	P15056		0		7.64391e+08	0.009	0.119	22.15	0.0594298	2	749.37	1.144	19.3622	0
	Medium	sPGPQR	2	1	1	P15056	S1(Phospho)	0	S(1): 100.0	3.27254e+07	0.01	0.1265	35.21	0.00298288	2	721.305	2.35785	12.2723	0
	Medium	VFLPNK	3	1	1	P15056		0		4.49782e+09	0.01	0.1205	30.99	0.00983257	2	717.43	1.03292	33.5861	0
	Medium	KSsSSSEDR	2	1	1	P15056	S3(Phospho)	0	S(2): 49.6; S(3): 49.6; S(4): 0.3; S(5): 0.3; S(6): 0.3	0	0.015	0.1724	38.65	0.00132365	2	1062.41	-1.26634	5.18231	1
	Medium	LIDIAR	5	1	1	P15056		0		1.28989e+09	0.017	0.2215	42.72	0.000446361	2	700.436	0.50422	35.4483	0
	Medium	IQDGEK	2	1	1	P15056		0		9.43307e+06	0.02	0.2512	37.07	0.00143325	1	689.346	-0.42052	11.744	0
	Medium	DQGFR	1	1	1	P15056		0		2.84291e+06	0.034	0.4272	33.69	0.00284329	1	622.293	-2.36798	18.117	0
	Medium	TVVPAR	1	1	1	P15056		0		3.04932e+07	0.037	0.4495	34.84	0.00182093	1	642.392	-1.80478	20.6505	0
	Medium	KALmmR	2	1	1	P15056	M4(Oxidation); M5(Oxidation)	0		1.7996e+07	0.037	0.4651	14.34	0.517221	2	781.406	0.365064	12.7473	1

## Sheet: H cytosolic BRAF
Accession	Description	Score	Coverage	# Proteins	# Unique Peptides	# Peptides	# PSMs	Area	# AAs	MW [kDa]	calc. pI
P15056	Serine/threonine-protein kinase B-raf OS=Homo sapiens GN=BRAF PE=1 SV=4 - [BRAF_HUMAN]	8159.17	60.18	1	58	58	476	9.90865e+09	766	84.3836	7.53271
	A2	Sequence	# PSMs	# Proteins	# Protein Groups	Protein Group Accessions	Modifications	ΔCn	phosphoRS Site Probabilities	Area	q-Value	PEP	IonScore	Exp Value	Charge	MH+ [Da]	ΔM [ppm]	RT [min]	# Missed Cleavages
	High	GYLsPDLSKVR	2	1	1	P15056	S4(Phospho)	0	Y(2): 0.0; S(4): 100.0; S(8): 0.0	2.93614e+06	0	0.0004188	32.89	0.00789057	3	1314.64	-1.02362	40.8815	1
	High	ALQKsPGPQR	13	1	1	P15056	S5(Phospho)	0	S(5): 100.0	2.51137e+09	0	0.01404	27.84	0.0253233	2	1161.58	1.39373	17.7787	1
	High	GDGGSTTGLSAtPPASLPGSLTNVK	7	1	1	P15056	T12(Phospho)	0	S(5): 0.0; T(6): 0.0; T(7): 0.0; S(10): 0.0; T(12): 100.0; S(16): 0.0; S(20): 0.0; T(22): 0.0	8.57677e+07	0	0.0005632	16.57	0.481339	3	2365.12	-2.76179	45.3287	0
	High	IHRSAsEPSLNR	4	1	1	P15056	S6(Phospho)	0	S(4): 0.3; S(6): 99.7; S(9): 0.0	3.46354e+08	0	0.007845	11.77	1.18751	3	1446.68	-0.190976	25.4066	1
	High	DRsSSAPNVHINTIEPVNIDDLIR	26	1	1	P15056	S3(Phospho)	0	S(3): 33.3; S(4): 33.3; S(5): 33.3; T(13): 0.0	1.40701e+08	0	1.079e-07	35.99	0.00492206	3	2755.34	-1.18226	54.7735	1
	High	IGsGSFGTVYKGK	6	1	1	P15056	S3(Phospho)	0	S(3): 100.0; S(5): 0.0; T(8): 0.0; Y(10): 0.0	1.62376e+07	0	1.595e-07	78.62	2.48015e-07	2	1380.66	0.0660252	37.3134	1
	High	RDsSDDWEIPDGQITVGQR	15	1	1	P15056	S3(Phospho)	0	S(3): 100.0; S(4): 0.0; T(15): 0.0	8.11381e+08	0	6.379e-08	72.43	1.48013e-06	2	2253.96	-5.72291	45.0306	1
	High	IGSGSFGtVYK	6	1	1	P15056	T8(Phospho)	0	S(3): 0.0; S(5): 0.0; T(8): 99.7; Y(10): 0.3	3.26885e+07	0	3.337e-05	68.16	2.08513e-06	2	1195.54	-0.344783	38.0261	0
	High	FFEHHPIPQEEASLAEtALTSGSSPSAPASDSIGPQILTSPSPSK	1	1	1	P15056	T17(Phospho)	0	S(13): 0.0; T(17): 0.9; T(20): 0.0; S(21): 0.0; S(23): 0.0; S(24): 0.0; S(26): 0.0; S(30): 0.0; S(32): 0.0; T(39): 48.6; S(40): 48.6; S(42): 0.9; S(44): 0.9	1.7702e+07	0.001	0.02397	15.06	0.581673	6	4683.2	-2.19361	52.9474	0
	High	DQGFRGDGGSTTGLSAtPPASLPGSLTNVK	10	1	1	P15056	T17(Phospho)	0	S(10): 0.0; T(11): 0.0; T(12): 0.0; S(15): 0.0; T(17): 100.0; S(21): 0.0; S(25): 0.0; T(27): 0.0	1.7764e+08	0	1.004e-08	41.52	0.0016666	3	2968.4	-2.83445	45.7565	1
	Medium	sNPKsPQKPIVR	2	1	1	P15056	S1(Phospho); S5(Phospho)	0	S(1): 100.0; S(5): 100.0	8.29847e+06	0.025	0.1695	15.99	0.420452	3	1510.72	0.745016	23.3301	1
	Medium	sPGPQR	3	1	1	P15056	S1(Phospho)	0	S(1): 100.0	8.67059e+07	0.021	0.1521	26.02	0.0223781	2	721.304	1.00397	12.7759	0
	High	sPQKPIVR	2	1	1	P15056	S1(Phospho)	0	S(1): 100.0	3.06458e+08	0.003	0.0398	27.59	0.0174181	2	1004.53	1.29082	21.9846	0
	High	SNPKsPQKPIVR	18	1	1	P15056	S5(Phospho)	0	S(1): 0.0; S(5): 100.0	14722964502	0	0.001206	39.2	0.00121429	2	1430.75	-2.2811	21.6168	1
	High	SAsEPsLNR	1	1	1	P15056	S3(Phospho); S6(Phospho)	0	S(1): 0.0; S(3): 100.0; S(6): 100.0	6.20302e+06	0.001	0.02932	25.7	0.0157455	2	1120.41	0.825907	23.2914	0
	High	SAsEPSLNR	6	1	1	P15056	S3(Phospho)	0	S(1): 0.0; S(3): 100.0; S(6): 0.0	5371485685	0	0.007169	47.52	0.000205333	2	1040.44	1.2629	23.9672	0
	High	SSsAPNVHINTIEPVNIDDLIR	13	1	1	P15056	S3(Phospho)	0	S(1): 0.0; S(2): 0.0; S(3): 100.0; T(11): 0.0	1.8286e+08	0	1.556e-05	36.25	0.00487317	3	2484.21	-2.80268	53.929	0
	High	SSsSSEDRNR	4	1	1	P15056	S3(Phospho)	0	S(1): 0.0; S(2): 0.0; S(3): 0.6; S(4): 0.6; S(5): 98.7	456865	0	0.006591	35.05	0.00221952	3	1204.46	1.90588	6.36541	1
	High	IQDGEK	2	1	1	P15056		0		7.61042e+06	0.003	0.04582	52.2	4.39868e-05	1	689.346	-0.863223	11.5063	0
	Medium	LIDIAR	1	1	1	P15056		0		0	0.03	0.2021	44.49	0.000296952	2	700.436	0.678498	36.0322	0
	High	cGVTVR	3	1	1	P15056	C1(Propionamide)	0		1.53252e+08	0.003	0.05727	29.12	0.0202062	2	705.373	1.82862	21.7595	0
	High	MKTLGR	2	1	1	P15056		0		9.83759e+07	0.003	0.05045	38.86	0.00137818	2	705.409	1.28238	19.1813	1
	Medium	VFLPNK	2	1	1	P15056		0		0	0.044	0.3121	18.14	0.189525	2	717.43	0.182169	35.0887	0
	Medium	mKTLGR	1	1	1	P15056	M1(Oxidation)	0		2.9447e+08	0.045	0.3303	29.01	0.0119323	2	721.404	1.365	14.7326	1
	Medium	NQFGQR	2	1	1	P15056		0		0	0.036	0.2407	18.64	0.133354	2	749.37	1.55124	21.1335	0
	High	KALMmR	8	1	1	P15056	M5(Oxidation)	0		2.18443e+07	0	0.006079	35.92	0.00243066	2	765.411	0.347763	18.879	1
	High	KALmmR	2	1	1	P15056	M4(Oxidation); M5(Oxidation)	0		3.96273e+07	0.004	0.08782	18.76	0.186929	2	781.406	0.286955	11.391	1
	High	NEVGVLR	3	1	1	P15056		0		7.20558e+08	0.003	0.04603	47.98	0.00016957	2	786.448	1.10518	28.8316	0
	High	LMAECLK	1	1	1	P15056		0		2.05868e+07	0.004	0.07106	42.98	0.000387695	2	807.412	1.54365	35.3137	0
	High	LmAECLK	1	1	1	P15056	M2(Oxidation)	0		1.27706e+07	0.004	0.08809	40.25	0.00104791	2	823.406	0.795583	29.8649	0
	High	LDALQQR	9	1	1	P15056		0		1.88158e+09	0	0.01486	69.29	1.17172e-06	2	843.469	0.914645	24.745	0
	High	LMAEcLK	1	1	1	P15056	C5(Propionamide)	0		2.57551e+06	0.003	0.04229	46.47	0.000214153	2	878.449	1.62199	33.1885	0
	High	LLFQGFR	7	1	1	P15056		0		1.74657e+09	0.002	0.03382	42.85	0.000409852	2	880.505	1.27451	49.7259	0
	High	WHGDVAVK	8	1	1	P15056		0		1.2196e+09	0	0.002723	47.45	0.000199675	1	911.473	-0.705418	27.8781	0
	High	NEVGVLRK	3	1	1	P15056		0		4.69038e+08	0	0.01475	36.37	0.00144172	2	914.542	-0.183398	24.5526	1
	High	SPQKPIVR	2	1	1	P15056		0		1.81891e+09	0.003	0.05008	25.6	0.0060593	2	924.564	1.29467	19.2512	0
	High	LMAECLKK	1	1	1	P15056		0		5.21179e+06	0	0.009061	38.76	0.00139698	2	935.504	-1.1462	31.2048	1
	High	SASEPSLNR	2	1	1	P15056		0		1.40407e+09	0	0.007873	36.92	0.00265223	2	960.474	-0.260847	23.4961	0
	High	GYLSPDLSK	4	1	1	P15056		0		4.77555e+09	0	0.0007786	55.38	2.91183e-05	1	979.507	-2.42997	36.2575	0
	High	SIIHRDLK	2	1	1	P15056		0		5.07362e+07	0.001	0.02922	27.49	0.00445595	2	981.584	0.435948	25.7761	1
	High	VFLPNKQR	4	1	1	P15056		0		5.71468e+07	0	0.0178	38.88	0.000556504	2	1001.59	-0.571816	29.2716	1
	High	KLLFQGFR	3	1	1	P15056		0		3.2661e+08	0	0.005584	49.77	4.00667e-05	2	1008.6	1.05283	45.5641	1
	High	IGDFGLATVK	4	1	1	P15056		0		1.51683e+09	0	0.0002486	79.72	8.31945e-08	2	1020.57	1.62945	43.0498	0
	High	DQIIFMVGR	12	1	1	P15056		0		1308360396	0	0.005731	80.56	1.05922e-07	2	1078.57	2.8456	47.9794	0
	High	DQIIFmVGR	4	1	1	P15056	M6(Oxidation)	0		6.92924e+08	0	0.003071	74.87	4.34992e-07	2	1094.56	-1.36069	43.7529	0
	High	GKWHGDVAVK	22	1	1	P15056		0		3.17938e+09	0	0.001342	57.36	1.63452e-05	2	1096.59	-0.417871	25.8797	1
	High	IGSGSFGTVYK	18	1	1	P15056		0		9.63149e+09	0	1.426e-05	81.24	6.99009e-08	2	1115.57	1.0731	39.618	0
	High	SSSSSEDRNR	12	1	1	P15056		0		334718	0	0.003956	39.01	0.00146327	3	1124.49	0.948648	5.08231	1
	High	GYLSPDLSKVR	3	1	1	P15056		0		75143206	0	0.0007917	47.81	0.000132462	2	1234.68	-0.541821	39.4861	1
	High	TVVPARCGVTVR	1	1	1	P15056		0		6.03874e+06	0	0.01307	20.98	0.0490767	3	1257.71	1.54346	34.1767	1
	High	IGSGSFGTVYKGK	4	1	1	P15056		0		9.73671e+07	0	5.512e-07	69.94	1.17107e-06	2	1300.69	-3.38517	35.4378	1
	High	FEMIKLIDIAR	4	1	1	P15056		0		3.77554e+07	0	0.0001649	59.74	4.56529e-06	3	1348.77	-0.037512	57.2187	1
	High	SNPKSPQKPIVR	2	1	1	P15056		0		1.37795e+07	0	9.037e-06	50.67	1.84263e-05	3	1350.79	2.60602	21.6271	1
	High	QTAQGMDYLHAK	11	1	1	P15056		0		2.5045e+09	0	5.669e-05	67.73	3.19602e-06	2	1362.64	-3.73974	33.7482	0
	High	FEmIKLIDIAR	4	1	1	P15056	M3(Oxidation)	0		1.87337e+07	0	1.663e-05	54.02	1.84269e-05	3	1364.76	0.0216318	49.6233	1
	High	QTAQGmDYLHAK	11	1	1	P15056	M6(Oxidation)	0		9.66156e+08	0	1.613e-05	73.79	6.68529e-07	2	1378.64	-1.159	28.3199	0
	High	LTQEHIEALLDK	4	1	1	P15056		0		6.86534e+08	0	7.297e-09	76.46	1.6042e-07	2	1409.76	0.826192	42.8704	0
	High	SNNIFLHEDLTVK	8	1	1	P15056		0		1.43599e+08	0	5.191e-05	69.06	1.50861e-06	2	1529.79	-3.55501	43.8457	0
	High	MLNVTAPTPQQLQAFK	7	1	1	P15056		0		1.0389e+09	0	8.168e-05	69.2	8.29562e-07	2	1786.95	-0.356857	49.2229	0
	High	mLNVTAPTPQQLQAFK	4	1	1	P15056	M1(Oxidation)	0		2.63586e+08	0	2.659e-07	87.28	1.73038e-08	2	1802.94	-1.39255	47.0607	0
	High	AGFQTEDFSLYACASPK	2	1	1	P15056		0		5.46033e+06	0	1.176e-07	82.41	1.37788e-07	2	1834.83	-1.65706	49.8415	0
	High	SIPIPQPFRPADEDHR	2	1	1	P15056		0		3.61387e+09	0.003	0.04793	12.48	0.697697	4	1874.95	-0.0837357	44.9592	0
	High	DLKSNNIFLHEDLTVK	8	1	1	P15056		0		3.20979e+07	0	1.822e-07	42.3	0.000518182	3	1886	1.35068	47.5926	1
	High	AGFQTEDFSLYAcASPK	3	1	1	P15056	C13(Propionamide)	0		1.56892e+07	0	6.809e-08	97.39	4.14024e-09	2	1905.86	-3.26302	47.9345	0
	High	QMIKLTQEHIEALLDK	2	1	1	P15056		0		1.41847e+07	0	1.356e-05	32.14	0.00332963	3	1910.04	0.64372	54.3268	1
	High	DSSDDWEIPDGQITVGQR	7	1	1	P15056		0		1.84876e+08	0	4.084e-05	73.91	9.22626e-07	2	2017.91	-1.39812	45.8229	0
	High	DQIIFMVGRGYLSPDLSK	2	1	1	P15056		0		6.28362e+06	0	1.368e-05	37.95	0.00138681	3	2039.07	3.36386	54.6646	1
	High	LIDIARQTAQGMDYLHAK	7	1	1	P15056		0		1.93217e+07	0	1.318e-05	39.34	0.00128054	3	2044.07	3.86999	48.8184	1
	High	DQIIFmVGRGYLSPDLSK	2	1	1	P15056	M6(Oxidation)	0		2.14575e+06	0	0.008305	15.58	0.309897	3	2055.05	-2.32573	51.9829	1
	High	DERPLFPQILASIELLAR	5	1	1	P15056		0		0	0	1.887e-06	57.49	3.11916e-06	3	2081.18	2.89757	67.4494	0
	High	RDSSDDWEIPDGQITVGQR	6	1	1	P15056		0		2.5759e+08	0	3.378e-08	61.35	1.90168e-05	3	2174.01	0.275296	44.6594	1
	High	GDGGSTTGLSATPPASLPGSLTNVK	5	1	1	P15056		0		4.59356e+08	0	2.878e-06	56.96	2.58764e-05	2	2285.16	-2.30856	45.1083	0
	High	SSSAPNVHINTIEPVNIDDLIR	9	1	1	P15056		0		972751306	0	3.014e-09	54.8	3.06296e-05	3	2404.25	0.210573	54.1876	0
	High	FGGEHNPPSIYLEAYEEYTSK	2	1	1	P15056		0		1.5408e+07	0	7.635e-08	53.96	0.000105671	3	2431.11	0.95796	54.1979	0
	High	SNNIFLHEDLTVKIGDFGLATVK	2	1	1	P15056		0		5.1501e+06	0	3.293e-06	32.93	0.00295412	4	2531.35	0.753114	61.5062	1
	High	MLNVTAPTPQQLQAFKNEVGVLR	9	1	1	P15056		0		1.31095e+09	0	3.004e-06	49.68	3.65998e-05	2	2554.37	-2.57283	57.5442	1
	High	mLNVTAPTPQQLQAFKNEVGVLR	7	1	1	P15056	M1(Oxidation)	0		4.3186e+08	0	2.383e-06	36.83	0.000892213	3	2570.38	0.247357	54.8257	1
	High	SIPIPQPFRPADEDHRNQFGQR	6	1	1	P15056		0		405699560	0	0.001478	14.64	0.541104	3	2605.29	-3.0637	49.296	1
	High	WSGSHQFEQLSGSILWmAPEVIR	3	1	1	P15056	M17(Oxidation)	0		4.2146e+07	0	1.047e-05	36.21	0.00424814	3	2674.3	-2.43177	59.5244	0
	High	DRSSSAPNVHINTIEPVNIDDLIR	10	1	1	P15056		0		2.32436e+08	0	1.727e-08	45.43	0.000279257	3	2675.37	-1.30048	55.6471	1
	High	DQGFRGDGGSTTGLSATPPASLPGSLTNVK	14	1	1	P15056		0		4.31034e+08	0	8.1053e-13	68.07	2.37052e-06	3	2888.43	-1.72183	46.7829	1
	High	SRWSGSHQFEQLSGSILWmAPEVIR	1	1	1	P15056	M19(Oxidation)	0		1.50697e+07	0	0.001175	14.54	0.574801	4	2917.44	0.265694	61.2646	1
	High	SSSAPNVHINTIEPVNIDDLIRDQGFR	7	1	1	P15056		0		949037733	0	2.751e-06	32.38	0.00737072	4	3007.52	-1.21272	60.8001	1
	High	FFEHHPIPQEEASLAETALTSGSSPSAPASDSIGPQILTSPSPSK	7	1	1	P15056		0		184947250	0	5.973e-05	30.38	0.010674	6	4603.25	0.504538	56.4101	0
	A2	Sequence	# PSMs	# Proteins	# Protein Groups	Protein Group Accessions	Modifications	ΔCn	phosphoRS Site Probabilities	Area	q-Value	PEP	IonScore	Exp Value	Charge	MH+ [Da]	ΔM [ppm]	RT [min]	# Missed Cleavages
	Medium	WSSIPASKPR	1	1	1	Q3YEC7		0		2.99358e+06	0.041	0.2875	12.91	0.501448	3	1128.62	1.34374	30.8881	0
	High	LVGSDQAPGRDK	1	1	1	Q3YEC7		0		1.58163e+06	0	3.783e-05	41.79	0.000741682	3	1242.64	0.450621	21.3644	1

## Sheet: H membrane recruit BRAF
Accession	Description	Score	Coverage	# Proteins	# Unique Peptides	# Peptides	# PSMs	Area	# AAs	MW [kDa]	calc. pI
P15056	Serine/threonine-protein kinase B-raf OS=Homo sapiens GN=BRAF PE=1 SV=4 - [BRAF_HUMAN]	4211.24	43.21	1	45	45	254	5.4846e+09	766	84.3836	7.53271
	A2	Sequence	# PSMs	# Proteins	# Protein Groups	Protein Group Accessions	Modifications	ΔCn	phosphoRS Site Probabilities	Area	q-Value	PEP	IonScore	Exp Value	Charge	MH+ [Da]	ΔM [ppm]	RT [min]	# Missed Cleavages
	High	GDGGStTGLSATPPASLPGSLTNVK	4	1	1	P15056	T6(Phospho)	0	S(5): 0.6; T(6): 98.8; T(7): 0.6; S(10): 0.0; T(12): 0.0; S(16): 0.0; S(20): 0.0; T(22): 0.0	3.40297e+07	0	1.466e-07	41.02	0.00169205	3	2365.12	-1.91018	44.6966	0
	High	IHRSAsEPSLNR	5	1	1	P15056	S6(Phospho)	0	S(4): 0.5; S(6): 99.5; S(9): 0.0	5.49823e+07	0	0.0005671	16.48	0.40483	3	1446.69	1.96069	25.886	1
	High	ALQKsPGPQR	10	1	1	P15056	S5(Phospho)	0	S(5): 100.0	6.20722e+08	0	0.0004099	36.69	0.00353577	2	1161.58	-1.54879	18.1483	1
	High	SNPKsPQKPIVR	16	1	1	P15056	S5(Phospho)	0	S(1): 0.0; S(5): 100.0	4.82275e+09	0	2.293e-05	35.84	0.00274949	3	1430.75	2.10343	24.288	1
	High	GYLsPDLSK	1	1	1	P15056	S4(Phospho)	0	Y(2): 0.0; S(4): 100.0; S(8): 0.0	1.0663e+07	0.003	0.01926	22.95	0.0735137	2	1059.48	2.44352	38.5039	0
	Medium	SAsEPsLNR	2	1	1	P15056	S3(Phospho); S6(Phospho)	0	S(1): 0.4; S(3): 99.6; S(6): 100.0	8.61286e+06	0.028	0.2941	23.03	0.0291176	2	1120.41	0.172198	23.5691	0
	High	SAsEPSLNR	8	1	1	P15056	S3(Phospho)	0	S(1): 0.0; S(3): 100.0; S(6): 0.0	1.81293e+09	0	0.004761	52.66	5.52841e-05	2	1040.44	0.441619	24.3293	0
	Medium	KSsSSSEDR	1	1	1	P15056	S3(Phospho)	0	S(2): 49.7; S(3): 49.7; S(4): 0.2; S(5): 0.2; S(6): 0.2	0	0.018	0.1885	34.72	0.00301872	2	1062.41	-3.10473	5.26079	1
	High	IGsGSFGTVYK	3	1	1	P15056	S3(Phospho)	0	S(3): 100.0; S(5): 0.0; T(8): 0.0; Y(10): 0.0	2.44488e+07	0	0.0007954	41.1	0.00104405	2	1195.54	0.880474	40.0361	0
	High	RDsSDDWEIPDGQITVGQR	4	1	1	P15056	S3(Phospho)	0	S(3): 99.4; S(4): 0.6; T(15): 0.0	1.45429e+07	0	3.866e-07	44.9	0.000873703	3	2253.97	-1.50454	45.4236	1
	High	sPGPQR	2	1	1	P15056	S1(Phospho)	0	S(1): 100.0	3.0173e+07	0.007	0.08876	29.23	0.0106862	2	721.303	0.665497	12.0666	0
	Medium	sPQKPIVR	1	1	1	P15056	S1(Phospho)	0	S(1): 100.0	6.99398e+07	0.029	0.2999	26.77	0.0210378	2	1004.53	0.62246	21.4708	0
	Medium	sPGPQRER	1	1	1	P15056	S1(Phospho)	0	S(1): 100.0	9.28025e+06	0.012	0.1209	20.87	0.0875757	2	1006.45	0.433985	13.8618	1
	High	DQIIFmVGR	2	1	1	P15056	M6(Oxidation)	0		3.3269e+08	0	0.006247	35.59	0.00276058	2	1094.57	4.7731	43.1846	0
	High	QTAQGmDYLHAK	8	1	1	P15056	M6(Oxidation)	0		7.47672e+08	0	1.203e-05	70.61	1.44247e-06	2	1378.64	-2.48716	27.8961	0
	Medium	KALmmR	1	1	1	P15056	M4(Oxidation); M5(Oxidation)	0		2.17393e+07	0.018	0.1849	11.83	0.869392	2	781.407	1.38048	12.3656	1
	High	KALmMR	5	1	1	P15056	M4(Oxidation)	0		7.38722e+06	0.002	0.01345	36.12	0.00232126	2	765.412	0.905954	20.6031	1
	High	FEmIKLIDIAR	4	1	1	P15056	M3(Oxidation)	0		6.11767e+06	0	3.782e-07	56.72	9.78944e-06	3	1364.76	0.625382	50.7235	1
	High	LmAECLK	2	1	1	P15056	M2(Oxidation)	0		7.63259e+06	0.003	0.0295	32.58	0.00612806	2	823.406	0.276707	30.0079	0
	High	mKTLGR	4	1	1	P15056	M1(Oxidation)	0		6.61799e+07	0.003	0.024	40.67	0.000814186	2	721.403	0.857365	14.6032	1
	High	mLNVTAPTPQQLQAFK	4	1	1	P15056	M1(Oxidation)	0		1.62262e+08	0	3.919e-08	91.57	7.48874e-09	2	1802.94	-4.64246	47.2367	0
	High	mLNVTAPTPQQLQAFKNEVGVLR	2	1	1	P15056	M1(Oxidation)	0		691123	0.001	0.008989	16.77	0.0978257	3	2570.37	-3.10078	56.7323	1
	High	cGVTVR	2	1	1	P15056	C1(Propionamide)	0		7.14117e+07	0.008	0.09733	24.9	0.050966	2	705.371	-0.248077	21.3128	0
	Medium	DSLKK	1	1	1	P15056		0		0	0.031	0.3306	33.36	0.00438252	1	590.351	0.204723	7.54562	1
	Medium	SPGPQR	1	1	1	P15056		0		1.1505e+07	0.04	0.4063	13.33	0.329806	1	641.336	-0.147307	12.6775	0
	Medium	IQDGEK	2	1	1	P15056		0		8.61903e+06	0.036	0.3756	48.27	0.000108723	1	689.346	-0.863223	11.4306	0
	Medium	LIDIAR	4	1	1	P15056		0		1.11316e+09	0.019	0.1942	35.06	0.0025263	2	700.435	-0.018613	35.4108	0
	Medium	MKTLGR	1	1	1	P15056		0		1.0542e+07	0.015	0.1427	29.79	0.00876368	2	705.408	0.676705	19.8068	1
	High	VFLPNK	3	1	1	P15056		0		5388329452	0.005	0.06492	36.01	0.00309504	2	717.43	0.522468	33.453	0
	Medium	NQFGQR	2	1	1	P15056		0		6.62725e+08	0.018	0.1794	15.51	0.27416	2	749.37	1.46979	19.0271	0
	High	NEVGVLR	5	1	1	P15056		0		4.02189e+08	0.001	0.007872	47.27	0.000201562	2	786.447	0.096272	29.1441	0
	High	LMAECLK	1	1	1	P15056		0		5.8871e+06	0.005	0.06112	38.8	0.00164123	2	807.41	0.0317735	35.4219	0
	High	LDALQQR	7	1	1	P15056		0		1.08762e+09	0	0.001659	68.71	1.33913e-06	2	843.469	0.625197	25.0683	0
	High	LLFQGFR	11	1	1	P15056		0		9.69487e+08	0.002	0.01377	41.1	0.000535611	2	880.505	1.06656	49.3651	0
	High	WHGDVAVK	3	1	1	P15056		0		6.21476e+08	0.005	0.06335	26.51	0.025351	2	911.474	1.02087	28.9429	0
	High	NEVGVLRK	4	1	1	P15056		0		1.79405e+08	0	0.003886	32.47	0.003539	2	914.543	1.21811	26.0385	1
	High	SPQKPIVR	3	1	1	P15056		0		4.08648e+08	0.002	0.009608	36.6	0.000481308	2	924.564	1.22865	19.7355	0
	High	SASEPSLNR	4	1	1	P15056		0		4.55028e+08	0	0.0003656	37.29	0.00240763	2	960.476	1.07364	24.6424	0
	High	GYLSPDLSK	4	1	1	P15056		0		3.21351e+09	0	0.000407	56.06	3.2702e-05	1	979.505	-4.5486	36.5191	0
	High	SIIHRDLK	2	1	1	P15056		0		7.86176e+06	0.002	0.01402	40	0.00026	2	981.584	0.0628667	26.4605	1
	High	VFLPNKQR	2	1	1	P15056		0		1.38966e+07	0	0.0007137	38.22	0.000994361	2	1001.59	1.13446	28.9562	1
	High	KLLFQGFR	4	1	1	P15056		0		2.225e+08	0	5.662e-05	51.11	2.94295e-05	2	1008.6	0.508198	45.7543	1
	High	IGDFGLATVK	6	1	1	P15056		0		1.01233e+09	0	8.996e-07	90.07	7.67529e-09	2	1020.57	1.56965	43.225	0
	High	DQIIFMVGR	4	1	1	P15056		0		2.58655e+08	0	3.285e-05	63.9	4.99041e-06	2	1078.57	1.14794	48.3373	0
	High	GKWHGDVAVK	10	1	1	P15056		0		1.50816e+09	0	8.612e-07	50.14	8.27878e-05	3	1096.59	1.10049	27.9917	1
	High	IGSGSFGTVYK	8	1	1	P15056		0		6242728404	0	2.217e-06	80.46	8.72513e-08	2	1115.58	1.83906	37.3751	0
	High	SSSSSEDRNR	21	1	1	P15056		0		4.27834e+07	0	0.0001042	36.21	0.00294378	3	1124.49	0.622981	7.63595	1
	High	GYLSPDLSKVR	1	1	1	P15056		0		2.11359e+07	0	0.0004646	30.05	0.00825442	3	1234.68	0.732573	39.8659	1
	High	FEMIKLIDIAR	3	1	1	P15056		0		2.54913e+06	0	1.55e-06	59.64	4.99756e-06	3	1348.76	-0.648423	57.4415	1
	High	QTAQGMDYLHAK	7	1	1	P15056		0		1.3258e+09	0	5.068e-07	70.58	1.61872e-06	2	1362.64	-3.20224	34.0699	0
	High	LTQEHIEALLDK	6	1	1	P15056		0		4.4288e+08	0	7.014e-05	66	1.60761e-06	2	1409.76	-2.37761	43.3695	0
	High	SNNIFLHEDLTVK	2	1	1	P15056		0		1.40992e+07	0	1.801e-06	26.21	0.0278821	3	1529.8	1.08428	44.7893	0
	High	MLNVTAPTPQQLQAFK	4	1	1	P15056		0		2.29149e+08	0	1.552e-10	73.46	3.40367e-07	2	1786.95	-2.13297	49.4193	0
	High	SIPIPQPFRPADEDHR	5	1	1	P15056		0		2130604973	0	0.0004148	17.05	0.238663	3	1874.95	1.193	44.9694	0
	High	RDSSDDWEIPDGQITVGQR	2	1	1	P15056		0		24638394	0	1.122e-06	44.67	0.000851276	3	2174.01	-2.67258	44.833	1
	High	GDGGSTTGLSATPPASLPGSLTNVK	4	1	1	P15056		0		2.36304e+08	0	0.0003766	24.19	0.0506818	2	2285.15	-3.2701	44.6629	0
	High	SSSAPNVHINTIEPVNIDDLIR	3	1	1	P15056		0		1.16951e+07	0	4.705e-07	45.21	0.000328418	3	2404.24	-1.54109	55.4524	0
	High	SIPIPQPFRPADEDHRNQFGQR	7	1	1	P15056		0		5.47784e+07	0	0.0007298	14.68	0.534441	3	2605.29	-2.71229	48.934	1
	High	DRSSSAPNVHINTIEPVNIDDLIR	1	1	1	P15056		0		2.34803e+06	0.001	0.008392	20.7	0.0808581	4	2675.37	-0.712345	57.4249	1
	High	DQGFRGDGGSTTGLSATPPASLPGSLTNVK	4	1	1	P15056		0		7.97845e+07	0	9.228e-15	56.76	3.28946e-05	3	2888.43	-3.17987	45.5379	1
	A2	Sequence	# PSMs	# Proteins	# Protein Groups	Protein Group Accessions	Modifications	ΔCn	phosphoRS Site Probabilities	Area	q-Value	PEP	IonScore	Exp Value	Charge	MH+ [Da]	ΔM [ppm]	RT [min]	# Missed Cleavages
	High	ASQTMAK	1	1	1	P28331		0		317984	0.001	0.007784	28.61	0.0130146	2	736.364	-1.83711	12.1064	0
	High	ILQDIASGSHPFSQVLK	2	1	1	P28331		0		3.97086e+06	0	2.603e-07	31.25	0.00457435	3	1839.99	-1.8735	47.6324	0
