# Supplementary material for: A novel phosphorylation site involved in dissociating RAF kinase from the scaffolding protein 14-3-3 and disrupting RAF dimerization
Source: J Biol Chem. 2023 Aug 23;299(10):105188. doi: 10.1016/j.jbc.2023.105188 (PMC10520314; doi:10.1016/j.jbc.2023.105188)
Supplement: Supplementary table 2 [file mmc4.xlsx]

## Sheet: Tabulated phosphopeptides
Sample	Phosphopeptide	Location on BRAF
Sample G, cytosolic BRAF	RDsSDDWEIPDGQITVGQR	S446
	SSsSSEDRNR	S430
	IGSGsFGTVYK	S467
	SAsEPSLNR	S729
	SNPKsPQKPIVR	S151
	IHRSAsEPSLNR	S729
	GYLsPDLSKVR	S675
	SRWsGSHQFEQLSGSILWMAPEVIR	S605
	DRSSsAPNVHINTIEPVNIDDLIR	S365
	sPQKPIVR	S151
	SRWsGSHQFEQLSGSILWMAPEVIR	S605
	DRSSsAPNVHINTIEPVNIDDLIR	S365
	sPQKPIVR	S151
	ALQKsPGPQR	S419
	SSsAPNVHINTIEPVNIDDLIR	S365
	DQGFRGDGGsTTGLSAtPPASLPGSLTNVK	S394, T401
	sSSAPNVHINTIEPVNIDDLIRDQGFR	S363
	KSsSSSEDR	S429
	FFEHHPIPQEEASLAETALTSGSSPsAPASDSIGPQILTSPSPSK	S319
	sNPKsPQKPIVR	S151
	sPGPQR	S419
Sample G, membrane recruited BRAF	IGSGsFGTVYK	S467
	RDsSDDWEIPDGQITVGQR	S446
	DQGFRGDGGSTTGLSAtPPASLPGSLTNVK	T401
	ALQKsPGPQR	S419
	GDGGSTtGLSATPPASLPGSLTNVK	T396
	SSsAPNVHINTIEPVNIDDLIR	S365
	SNPKsPQKPIVR	S151
	DRsSSAPNVHINTIEPVNIDDLIR	S363
	SASEPsLNR	S732
	sNPKsPQKPIVR	S147, S151
	SAsEPsLNR	S729, S732
	sPGPQR	S419
	KSsSSSEDR	S428
Sample H, cytosolic BRAF	IGSGsFGTVYK	S467
	RDsSDDWEIPDGQITVGQR	S446
	DQGFRGDGGSTTGLSAtPPASLPGSLTNVK	T401
	ALQKsPGPQR	S419
	GDGGSTtGLSATPPASLPGSLTNVK	T396
	SSsAPNVHINTIEPVNIDDLIR	S365
	SNPKsPQKPIVR	S151
	DRsSSAPNVHINTIEPVNIDDLIR	S363
	SASEPsLNR	S732
	sNPKsPQKPIVR	S147, S151
	SAsEPsLNR	S729, S732
	sPGPQR	S419
	KSsSSSEDR	S428
Sample H, membrane recruited BRAF	GDGGStTGLSATPPASLPGSLTNVK	T395
	IHRSAsEPSLNR	S729
	ALQKsPGPQR	S419
	SNPKsPQKPIVR	S151
	GYLsPDLSK	S675
	SAsEPsLNR	S729, S732
	SAsEPSLNR	S729
	KSsSSSEDR	S429
	IGsGSFGTVYK	S465
	RDsSDDWEIPDGQITVGQR	S446
	sPGPQR	S419
	sPQKPIVR	S151
	sPGPQRER	S419
